# Supplementary material for: Whole exome sequencing in Alopecia Areata identifies rare variants in KRT82
Source: Nat Commun. 2022 Feb 10;13:800. doi: 10.1038/s41467-022-28343-3 (PMC8831607; doi:10.1038/s41467-022-28343-3)
Supplement: Supplementary file 3 — Source data [file 41467_2022_28343_MOESM3_ESM.xlsx]

## Sheet: Figure 6b
Figure 6b									Figure 6b
Antibody	anti-KRT82 (Progen cat# GP-HHB2)								Antibody	anti-B-actin-HRP (Santa Cruz cat# sc-47778)
Loading Lanes	p19	p29	p31	p43	p45	p60	p80		Loading Lanes	p19	p29	p31	p43	p45	p60	p80
